# Supplementary material for: Repurposing Drugs for Synergistic Combination Therapies to Counteract Monkeypox Virus Tecovirimat Resistance
Source: Viruses. 2025 Jan 13;17(1):92. doi: 10.3390/v17010092 (PMC11769280; doi:10.3390/v17010092)
Supplement: Supplementary file 1 [file viruses-17-00092-s001.zip]

Archive with 1 entries (1 files):
- viruses-3413041-supplementary.pdf
